# Supplementary material for: Macrovipera lebetinus obtusa Venom and Its Fractions Affect Human Dermal Microvascular Endothelial and Fibrosarcoma Cells
Source: Int J Mol Sci. 2025 Apr 11;26(8):3601. doi: 10.3390/ijms26083601 (PMC12026461; doi:10.3390/ijms26083601)
Supplement: Supplementary file 1 [file ijms-26-03601-s001.zip]

Archive with 4 entries (3 files):
- Supplementary materials/
- Supplementary materials/Suppl. Fig 3.jpg
- Supplementary materials/Supplementary-File1_UniProtKB-vipera.fasta
- Supplementary materials/Supplementary-File2_Mascot-Search-Results.pdf
